# Supplementary material for: Identification of Natural Compounds as Inhibitors of Pyruvate Kinase M2 for Cancer Treatment
Source: Molecules. 2022 Oct 21;27(20):7113. doi: 10.3390/molecules27207113 (PMC9609560; doi:10.3390/molecules27207113)
Supplement: Supplementary file 1 [file molecules-27-07113-s001.zip]

Archive with 1 entries (1 files):
- molecules-1918174-supplementary.pdf
